# Supplementary material for: Comparative evolution of vegetative branching in sorghum
Source: PLoS One. 2021 Aug 13;16(8):e0255922. doi: 10.1371/journal.pone.0255922 (PMC8362987; doi:10.1371/journal.pone.0255922)
Supplement: S1 File — (XLSX) [file pone.0255922.s010.xlsx]

## Sheet: Sheet1
id	H4.22	H4.23	H4.24	H4.25	H4.26	H4.28	H4.29	H4.30	H4.31	H4.32	H4.33	H4.35	H4.46	H4.48	H4.49	H4.50	H4.53	H4.54	H4.61	H4.62	H4.65	H4.67	H4.68	H4.73	H4.74	H4.76	H4.77	H4.78	H4.84	H4.85	H4.87	H4.88	H4.92	H4.94	H4.95	H4.99	H4.103	H4.106	H4.108	H4.109	H4.111	H4.112	H4.115	H4.116	H4.117	H4.118	H4.119	H4.121	H4.122
Xno	22	23	24	25	26	28	29	30	31	32	33	35	46	48	49	50	53	54	61	62	65	67	68	73	74	76	77	78	84	85	87	88	92	94	95	99	103	106	108	109	111	112	115	116	117	118	119	121	122
A13_TL	9.2	12.6667	8.8333	14.3333	10.1667	8.6667	13.3333	10.3333	5.8333	8.5	9.3333	7.8333	5.5	8.75	12.3333	5	13.6	8.8333	10.6667	9.8333	14.8	6.1667	6.8333	11.3333	12.3333	7.4	18.6667	10.3333	6.6	8.5	7.1667	7.3333	9.1667	12	11.5	8.8333	12.6	10.3333	13.8333	6.1667	7	4.8333	7.5	9.1667	8.8333	7.8333	9.3333	7	5.6667
A13_BRCH	3.36665	2	1.98335	3.16665	3.08335	3	4.7	3	2.625	3.25	3.21665	2	3.3333	2.79165	2.5833	1.33335	3.5	1.58335	3.625	2.58335	3.375	2.5	2.9	2.66665	2.4167	2.5	3.36665	2.66665	3.2	2.83335	2.75	3.04165	3.33335	2.6	3.08335	2.83335	2.775	1.4	2.5	2.5	1.91665	2.33335	2.58335	3.91665	3.75	2.33335	2.66665	2.16665	2.91665
A14_TL	6.8333	3.1667	6.1667	8.1667	7.8	6.5	6.8333	6.5	6.6667	5.5	4.8333	4.1667	4.8333	9.8	10.1667	5.2	6.1667	6	8.8	6.3333	6.6667	3.8333	7.4	7	3	6.8333	10.3333	6.2	6.3333	3.8333	7.5	7	5.5	NA	6.6667	6	7	8	6.6	10	6.5	9	4.6667	7.75	6.8333	3.6667	7	9	8.6667
A14_BRCH	2.0833	1.41665	2.83335	3.33335	2.1	1.75	2.33335	3.16665	1.83335	3.3333	1.83335	1.625	2.0833	2.9	1.75	1.9	1.91665	1.25	2.7	2.26665	3.55	2.68335	1.7	2	1.83335	3.3333	3	2	2	2.45	2.875	1.75	2.25	NA	1.56665	1.95	2.9167	2.1	2.1	2.33335	1.4167	3.41665	2.08335	1.75	2.41665	1.88335	2.66665	1.16665	2.66665
S13_TL	4	4.5	4.6667	4	3.5	3.5	3.3333	4.1667	5.6667	4.1667	2.5	3	3.8333	4.6667	7.5	2.3333	5.3333	4.3333	3.3333	3.8333	5	3	5.2	4.8333	3.8333	3.8333	7.4	3.1667	2.8333	3	4.3333	4.5	3.8333	3	4.3333	2.8333	3.2	3.1667	2.3333	4	2.8333	2.5	3.1667	3.3333	4.3333	3	3	2.3333	3
S13_BRCH	1.6667	1.8333	2.1667	2.3333	0.3333	0.3333	2	2	0.8333	2.1667	0	0.1667	0.5	1.8333	1.6667	1.3333	1.6667	1	1.6667	1.3333	2.5	0.5	1.8	1.5	2	2.8333	3	0.1667	2.1667	1	1.5	1.5	0.8333	2	1.1667	1.1667	2.4	1.8333	2.5	1.5	1.3333	0.8333	1.1667	1.3333	1.8333	0.3333	1.1667	1	0.1667
S14_TL	5.1667	6	5.5	7	7.3333	6.1667	5	5.5	12	5	4.5	5.8333	7.3333	5.5	5.1667	4.8333	7.1667	5.5	4.5	5.6667	5	5	4.8333	8.3333	4.1667	5	8.4	6.1667	5.1667	4.5	5.3333	6	6	NA	6.3333	4.8333	8.1667	5.8333	4.8333	7.1667	6	5.3333	4.8333	5.3333	7.6667	5.1667	5.5	5	5.1667
S14_BRCH	0.5	0	1.3333	2.5	1.5	0	1	1	0	1	0.5	0.1667	0.1667	0.3333	0.5	0.3333	0.1667	0.5	1	0.8333	0.8333	0.6	1.1667	0	2	0.5	2.2	0.5	2.5	1.5	1	0.5	0.25	NA	1.1667	0.3333	0.3333	1	0.8333	1.1667	1	0.3333	0	1	1.1667	0	0	0.1667	0.1667
[truncated: 92 more columns]
