# Supplementary material for: Comparative evolution of vegetative branching in sorghum
Source: PLoS One. 2021 Aug 13;16(8):e0255922. doi: 10.1371/journal.pone.0255922 (PMC8362987; doi:10.1371/journal.pone.0255922)
Supplement: S2 File — (XLSX) [file pone.0255922.s011.xlsx]

## Sheet: Sheet1
id	H6.21	H6.27	H6.34	H6.36	H6.37	H6.38	H6.39	H6.40	H6.41	H6.42	H6.43	H6.47	H6.51	H6.52	H6.63	H6.64	H6.66	H6.69	H6.70	H6.71	H6.72	H6.75	H6.79	H6.82	H6.83	H6.89	H6.97	H6.98	H6.101	H6.105	H6.107	H6.114	H6.120	H6.124	H6.130	H6.141	H6.143	H6.145	H6.147	H6.150	H6.151	H6.156	H6.161	H6.163	H6.164	H6.165	H6.167	H6.168	H6.172
Xno	21	27	34	36	37	38	39	40	41	42	43	47	51	52	63	64	66	69	70	71	72	75	79	82	83	89	97	98	101	105	107	114	120	124	130	141	143	145	147	150	151	156	161	163	164	165	167	168	172
A13_TL	6.3333	11.8333	9.6667	13.8333	5.8333	13.8333	8.2	3.6667	10.8333	19.3333	5.5	4.5	11.6	9	11.1667	8	12.3333	11	11.6667	6.6667	11.8333	8	6.4	9.3333	5	8.6667	8.1667	11.3333	11.5	14	11	17.3333	15	7.5	4.1667	10.5	14	10.3333	10.6667	5.5	12.5	10.8333	13	15.3333	5.8333	8.1667	4.3333	5.2	6.6667
A13_BRCH	3	3.86665	2.48335	3	2.29165	2.45	2.625	2.83335	2.63335	3.41665	2.29165	2.66665	2.2	4	2.16665	2.23335	2.625	3.33335	3.25	3.08335	3.75	2.66665	3.8333	2.625	2.45	2.20835	3.16665	2.75	3.3	1.8	2	2.76665	2.91665	3.20835	1.41665	2.75	4	2.9	2.65	1.79165	2.1667	2.35	2.9167	3.25	3.66665	2.33335	4.83335	2.35	2.5
A14_TL	4.1667	10.75	10.6	6.3333	3.8333	8.1667	NA	3.6667	5.5	9.8	6.1667	5.25	2.8333	10.5	5.1667	8.6667	4.5	6.3333	10.75	4.6667	6.3333	4.1667	5	3	3	5	5.5	8.6667	5.3333	8.75	6.3333	9.8333	6.5	12.25	5.75	4.3333	5.75	9.1667	NA	7.4	7.8333	6.25	7	12.3333	6.3333	7	10	5.5	4.8333
A14_BRCH	2.66665	2.875	2.8	2.9167	2.8333	3.08335	NA	2.71665	2.41665	3.3	1.41665	2.875	2.08335	2.75	2.91665	2.61665	2.45835	2.16665	3	2.1667	2.25	1.91665	2.25	2.54165	2.3333	1.83335	1.3333	3.25	1.91665	2.75	2.125	2.3333	2.25	2.625	3.16665	1.83335	3	1.83335	NA	2	2.3333	1.875	2.66665	2.58335	1.83335	1.9	2.25	2.61665	1.85
S13_TL	4.5	4.1667	4.5	5.3333	3.8333	3.3333	2.8333	2.6667	3.1667	5.75	3.8333	6.4	4.3333	3.4167	4.8333	3.6667	3	3.6667	4.1667	4	3	5	2.6667	3.6667	5.1667	3.8333	2.6667	4	4.3333	4.8333	5.3333	4.6667	4.3333	3.5	4.2	3.5	3.8333	4.5	2.5	4.6667	6.6667	3.8333	4	6.3333	6	2.8333	5	3.3333	2.6667
S13_BRCH	1.6667	1.6667	2.8333	1	2.5	4	1.6667	0.8333	2.8333	2	2.1667	2.4	1	1.4167	3.5	1.5	1.3333	1.6667	2	3.3333	2	3	0.8333	1.3333	3.1667	2.3333	2.3333	1.6667	0.8333	2	3.6667	3.8333	2	1.3333	2.6	1.8333	1.5	2.1667	0.5	2.3333	2.5	2.1667	3.1667	3.8333	0.6667	0.5	1.1667	2.6667	0.6667
S14_TL	6.6667	8.3333	5.8333	6.1667	5.3333	5.6667	NA	5	4.6667	7.1667	4	6.8333	5	8.6667	7.3333	5.3333	5.3333	5.1667	6.3333	5.3333	6.6667	5.1667	4.8333	5	5.6667	6.8333	4.8333	9.3333	3.5	7.1667	6.5	6	5.1667	6.2	5.3333	6.6667	6	7.6667	NA	8.8333	5.8333	4.1667	5.3333	6.5	9.5	6.6667	7.8333	4.5	5.1667
S14_BRCH	2.5	0.6667	2.1667	1.3333	0.5	2.3333	NA	0.3333	0.8333	2.8333	2.3333	0.5	0.3333	1.5	1.6667	0.8333	1.3333	0.8333	1	0.8333	1	2.5	0.6667	1	0.5	0.5	0.5	0.5	2	1.8333	2	1.3333	2.1667	0.4	0.6667	0	0.5	2	NA	3.3333	2.6667	1.1667	2.5	2	0.6667	1.1667	1.1667	1.8333	0.8333
[truncated: 56 more columns]
